# Supplementary material for: Electric Field-Responsive Gold Nanoantennas for the Induction of a Locoregional Tumor pH Change Using Electrolytic Ablation Therapy
Source: ACS Nano. 2024 Jul 8;18(30):19581–96. doi: 10.1021/acsnano.4c03610 (PMC11295197; doi:10.1021/acsnano.4c03610)
Supplement: Supplementary file 2 — nn4c03610_si_002.zip [file nn4c03610_si_002.zip]

Archive with 10 entries (10 files):
- S1. Control at the cathode (-) bright field + merged fluorescence.avi
- S10. Control at the anode (+) merged fluorescence only.avi
- S2. Control at the cathode (-) merged fluorescence only.avi
- S3. DFA IV-PEI-PEG-GNRs at the cathode (-) bright field + merged fluorescence.avi
- S4. DFA IV-PEI-PEG-GNRs at the cathode (-) merged fluorescence.avi
- S5. Control at the middle (bright field + merged fluorescence).avi
- S6. Control at the middle merged fluorescence only.avi
- S7. DFA IV-PEI-PEG-GNRs at the middle (bright field + merged fluorescence).avi
- S8. DFA IV-PEI-PEG-GNRs at the middle merged fluorescence only.avi
- S9. Control at the anode (+) bright field + merged fluorescence.avi
