# Supplementary material for: Electric Field-Responsive Gold Nanoantennas for the Induction of a Locoregional Tumor pH Change Using Electrolytic Ablation Therapy
Source: ACS Nano. 2024 Jul 8;18(30):19581–96. doi: 10.1021/acsnano.4c03610 (PMC11295197; doi:10.1021/acsnano.4c03610)
Supplement: Supplementary file 3 — nn4c03610_si_003.zip [file nn4c03610_si_003.zip]

Archive with 5 entries (5 files):
- S11. DFA IV-PEI-PEG-GNRs at the anode (+) bright field + merged fluorescence.avi
- S12. DFA IV-PEI-PEG-GNRs at the anode (+) merged fluorescence.avi
- S13. pH 2.5 DMEM.avi
- S14. pH 3.4 DMEM.avi
- S15. pH 10.3 DMEM.avi
