# Supplementary material for: Electric Field-Responsive Gold Nanoantennas for the Induction of a Locoregional Tumor pH Change Using Electrolytic Ablation Therapy
Source: ACS Nano. 2024 Jul 8;18(30):19581–96. doi: 10.1021/acsnano.4c03610 (PMC11295197; doi:10.1021/acsnano.4c03610)
Supplement: Supplementary file 4 — nn4c03610_si_004.zip [file nn4c03610_si_004.zip]

Archive with 5 entries (5 files):
- S16. pH 11.4 DMEM.avi
- S17. Control at the cathode (-) annexin V-PI.avi
- S18. DFA IV-PEI-PEG-GNRs at the cathode (-) annexin V-PI.avi
- S19. DFA IV-PEI-PEG-GNRs at the anode (+) annexin V-PI.avi
- S20. Control at the anode (+) annexin V-PI.avi
