# Supplementary material for: Electric Field-Responsive Gold Nanoantennas for the Induction of a Locoregional Tumor pH Change Using Electrolytic Ablation Therapy
Source: ACS Nano. 2024 Jul 8;18(30):19581–96. doi: 10.1021/acsnano.4c03610 (PMC11295197; doi:10.1021/acsnano.4c03610)
Supplement: Supplementary file 5 — nn4c03610_si_005.zip [file nn4c03610_si_005.zip]

Archive with 10 entries (10 files):
- S21. DFA IV-PEI-PEG-GNRs at the cathode (-) Fluo-4 AM bright field + merged fluorescence.avi
- S22. DFA IV-PEI-PEG-GNRs at the cathode (-) Fluo-4 AM merged fluorescence.avi
- S23. DFA IV-PEI-PEG-GNRs at the anode (+) Fluo-4 AM bright field + merged fluorescence.avi
- S24. DFA IV-PEI-PEG-GNRs at the anode (+) Fluo-4 AM merged fluorescence.avi
- S25. Control at the cathode (-) Fluo-4 AM bright field + merged fluorescence.avi
- S26. Control at the cathode (-) Fluo-4 AM merged fluorescence.avi
- S27. Control at the anode (+) Fluo-4 AM bright field + merged fluorescence.avi
- S28. Control at the anode (+) Fluo-4 AM merged fluorescence.avi
- S29. DFA IV-PEI-PEG-GNRs at the cathode (-) CellROX Deep Red bright field + merged fluorescence.avi
- S30. DFA IV-PEI-PEG-GNRs at the cathode (-) CellROX Deep Red merged fluorescence.avi
