# Supplementary material for: Electric Field-Responsive Gold Nanoantennas for the Induction of a Locoregional Tumor pH Change Using Electrolytic Ablation Therapy
Source: ACS Nano. 2024 Jul 8;18(30):19581–96. doi: 10.1021/acsnano.4c03610 (PMC11295197; doi:10.1021/acsnano.4c03610)
Supplement: Supplementary file 6 — nn4c03610_si_006.zip [file nn4c03610_si_006.zip]

Archive with 6 entries (6 files):
- S31. DFA IV-PEI-PEG-GNRs at the anode (+) CellROX Deep Red bright field + merged fluorescence.avi
- S32. DFA IV-PEI-PEG-GNRs at the anode (+) CellROX Deep Red merged fluorescence.avi
- S33. Control at the cathode (-) CellROX Deep Red bright field + merged fluorescence.avi
- S34. Control at the cathode (-) CellROX Deep Red merged fluorescence.avi
- S35. Control at the anode (+) CellROX Deep Red bright field + merged fluorescence.avi
- S36. Control at the anode (+) CellROX Deep Red merged fluorescence.avi
